# Supplementary material for: Systematic Review of Naturally Derived Substances That Act as Inhibitors of the Nicotine Metabolizing Enzyme Cytochrome P450 2A6
Source: Int J Mol Sci. 2024 Jul 23;25(15):8031. doi: 10.3390/ijms25158031 (PMC11312336; doi:10.3390/ijms25158031)
Supplement: Supplementary file 1 [file ijms-25-08031-s001.zip]

Archive with 1 entries (1 files):
- ijms-3106935-supplementary.pdf
